# Supplementary material for: Synthesis, Characterization, and Comparative Study on Norbornene Polymerization of CNN and PCN Pincer Palladium Complexes
Source: Molecules. 2025 Mar 30;30(7):1530. doi: 10.3390/molecules30071530 (PMC11990364; doi:10.3390/molecules30071530)
Supplement: Supplementary file 1 [file molecules-30-01530-s001.zip]

Archive with 1 entries (1 files):
- molecules-3547431-supplementary.pdf
